# Supplementary material for: Targeting Ferroptosis to Restore Salivary Gland Homeostasis in an Obesity Model
Source: Int J Mol Sci. 2026 Jan 4;27(1):514. doi: 10.3390/ijms27010514 (PMC12786536; doi:10.3390/ijms27010514)
Supplement: Supplementary file 1 [file ijms-27-00514-s001.zip]

Archive with 1 entries (1 files):
- ijms-4062511-supplementary.pdf
